# Supplementary material for: Sphingolipid Metabolism in the Pathogenesis of Hashimoto’s Thyroiditis
Source: Int J Mol Sci. 2025 Nov 2;26(21):10674. doi: 10.3390/ijms262110674 (PMC12610107; doi:10.3390/ijms262110674)
Supplement: Supplementary file 1 [file ijms-26-10674-s001.zip]

Archive with 1 entries (1 files):
- ijms-3883081-supplementary.pdf
